# Supplementary material for: High Density Static Charges Governed Surface Activation for Long-Range Motion and Subsequent Growth of Au Nanocrystals
Source: Nanomaterials (Basel). 2019 Mar 1;9(3):328. doi: 10.3390/nano9030328 (PMC6473974; doi:10.3390/nano9030328)
Supplement: Supplementary file 1 [file nanomaterials-09-00328-s001.zip]

Archive with 6 entries (6 files):
- Movie S1.avi
- Movie S2.avi
- Movie S3 X5 speed.mpg
- Movie S3.wmv
- Movie S4.avi
- nanomaterials-440578-supply.pdf
